# Supplementary material for: Proteomic Analysis Identifies Molecular Players and Biological Processes Specific to SARS-CoV-2 Exposure in Endothelial Cells
Source: Int J Mol Sci. 2022 Sep 9;23(18):10452. doi: 10.3390/ijms231810452 (PMC9500950; doi:10.3390/ijms231810452)
Supplement: Supplementary file 1 [file ijms-23-10452-s001.zip]

Archive with 4 entries (4 files):
- ijms-1899840-supplementary (1).pdf
- Supplementary TableS3.xlsx
- Supplementary_TableS2.xlsx
- Supplementary_TableS4.xlsx
