# Supplementary material for: Proteomic Analysis Identifies Molecular Players and Biological Processes Specific to SARS-CoV-2 Exposure in Endothelial Cells
Source: Int J Mol Sci. 2022 Sep 9;23(18):10452. doi: 10.3390/ijms231810452 (PMC9500950; doi:10.3390/ijms231810452)
Supplement: Supplementary file 1 [file ijms-23-10452-s001.zip › Supplementary TableS3.xlsx]

## Sheet: DA 48 h 
Supplementary Table S3. Differentially abundant proteins of HUVEC samples 48 hpi. Proteins were identified and quantified (Label free quantification) using Maxquant Platform. Data were processed in R, proteins that were only identified by site, reverse sequences and contaminats were filtered out. The statistical analysis was performed using Limma R-package. Proteins that showed adjusted p-value <…
Protein names	GeneNames	IDs	MOCK_1	MOCK_2	MOCK_3	MOCK_4	MOCK_5	MOCK_6	COVID_1	COVID_2	COVID_3	COVID_4	COVID_5	COVID_6	logFC	P.Value
Prothymosin alpha [Cleaved into: Prothymosin alpha, N-terminally processed; Thymosin alpha-1]	PTMA	P06454	30.1842	30.471	30.712	30.2507	NA	26.9745	32.3915	31.6837	30.871	30.7681	31.2939	31.2887	1.66432	0.0127574
LEM domain-containing protein 2 (hLEM2)	LEMD2	Q8NC56	26.5853	26.5371	26.3624	26.1439	26.5269	NA	28.3567	27.4897	27.0144	26.9052	26.8255	27.9284	0.988842	0.00245429
Protein disulfide-isomerase A5 (EC 5.3.4.1) (Protein disulfide isomerase-related protein)	PDIA5	Q14554	27.6239	27.4893	28.2974	27.9865	26.9573	25.9319	NA	28.4732	28.0396	28.3516	28.6149	28.1565	0.946091	0.0165294
Mitochondrial import receptor subunit TOM34 (hTom34) (Translocase of outer membrane 34 kDa subunit)	TOM34	Q15785	25.0785	25.8038	24.3646	23.9255	24.7877	25.5227	25.981	25.5066	26.1412	27.1371	25.1139	25.1289	0.92102	0.0270603
Adipogenesis regulatory factor (Adipogenesis factor rich in obesity) (Adipose most abundant gene transcript 2 protein) (Adipose-specific protein 2) (apM-2)	ADIRF	Q15847	27.2164	27.1975	26.8035	26.6717	26.6782	NA	27.4767	28.3632	27.127	27.7789	27.8083	28.427	0.916728	0.00189007
B-cell receptor-associated protein 29 (BCR-associated protein 29) (Bap29)	BAP29	Q9UHQ4	26.6352	28.0727	28.0883	27.6785	27.0297	NA	28.9732	28.5369	28.1614	28.0501	28.4173	28.3151	0.908152	0.00535713
SH3 and PX domain-containing protein 2B (Adapter protein HOFI) (Factor for adipocyte differentiation 49) (Tyrosine kinase substrate with four SH3 domains)	SPD2B	A1X283	27.8271	27.4356	27.4355	26.4077	27.4427	27.6389	29.1489	29.0178	26.8353	27.7318	28.3365	28.4052	0.881336	0.0269428
Ras-related protein Rab-2A	RAB2A	P61019	29.1907	29.6552	28.1766	27.7896	27.2922	29.4197	28.5838	29.9595	29.5992	29.592	29.8259	29.1993	0.872629	0.0416702
Histone H1.1 (Histone H1a)	H11	Q02539	27.4183	26.9651	27.0582	27.0081	27.2056	26.9087	28.5447	28.4549	27.6956	27.9951	26.8974	27.9513	0.829162	0.00361717
cAMP-dependent protein kinase type I-alpha regulatory subunit (Tissue-specific extinguisher 1) (TSE1)	KAP0	P10644	27.3728	27.1694	27.2006	26.3216	27.5766	26.8559	27.9414	28.4187	27.657	27.5031	27.7425	28.1823	0.824694	0.00198455
Tubulin beta-8 chain (Tubulin beta 8 class VIII)	TBB8	Q3ZCM7	32.3867	31.3121	30.7411	30.9438	31.6859	31.406	32.7068	32.0571	31.4293	31.5647	32.8626	32.7589	0.81726	0.0209313
CD99 antigen (12E7) (E2 antigen) (Protein MIC2) (T-cell surface glycoprotein E2) (CD antigen CD99)	CD99	P14209	29.384	29.9832	29.6139	29.3717	28.0889	NA	30.5537	30.0217	29.4609	29.7602	30.4682	30.3104	0.807494	0.0213579
Transcription elongation factor A protein-like 3 (TCEA-like protein 3) (Transcription elongation factor S-II protein-like 3)	TCAL3	Q969E4	29.7015	29.9242	28.9231	28.4545	29.9532	29.677	31.0287	30.6834	28.8943	29.7601	30.5524	30.5465	0.805314	0.0403362
Coiled-coil domain-containing protein 86 (Cytokine-induced protein with coiled-coil domain)	CCD86	Q9H6F5	27.2076	27.059	27.1055	26.707	26.168	25.9949	27.6055	27.5973	27.4792	27.4789	27.4442	27.4169	0.796664	0.00168899
Protein LYRIC (3D3/LYRIC) (Astrocyte elevated gene-1 protein) (AEG-1) (Lysine-rich CEACAM1 co-isolated protein) (Metadherin) (Metastasis adhesion protein)	LYRIC	Q86UE4	29.4607	28.5121	28.9196	28.9445	28.5332	28.6925	30.004	29.6175	28.5312	29.9296	29.6859	29.9702	0.779281	0.00733439
Small ubiquitin-related modifier 2 (SUMO-2) (HSMT3) (SMT3 homolog 2) (SUMO-3) (Sentrin-2) (Ubiquitin-like protein SMT3B) (Smt3B)	SUMO2	P61956	30.2867	30.7812	29.8031	28.6731	30.2538	29.81	31.5711	30.8112	30.1087	30.0607	30.2834	31.4407	0.777963	0.0449019
Protein PRRC2C (BAT2 domain-containing protein 1) (HBV X-transactivated gene 2 protein) (HBV XAg-transactivated protein 2) (HLA-B-associated transcript 2-like 2) (Proline-rich and coiled-coil-containing protein 2C)	PRC2C	Q9Y520	28.3266	29.1596	28.8331	28.5396	28.9478	28.6456	30.1437	29.8748	28.1732	29.0802	29.8652	29.9004	0.764172	0.0213301
Microtubule-associated protein 1S (MAP-1S) (BPY2-interacting protein 1) (Microtubule-associated protein 8) (Variable charge Y chromosome 2-interacting protein 1) (VCY2-interacting protein 1) (VCY2IP-1) [Cleaved into: MAP1S heavy chain; MAP1S light chain]	MAP1S	Q66K74	29.0227	28.4137	28.4212	28.2177	28.09	28.2325	29.3317	29.4782	28.8943	29.0995	29.0443	29.0443	0.749095	0.000548677
NAD(P) transhydrogenase, mitochondrial (EC 7.1.1.1) (Nicotinamide nucleotide transhydrogenase) (Pyridine nucleotide transhydrogenase)	NNTM	Q13423	27.8591	27.7801	27.8115	27.8817	27.6117	27.9929	28.8079	29.1839	28.46	28.7997	27.6527	28.4689	0.739349	0.0033447
RNA-binding protein 25 (Arg/Glu/Asp-rich protein of 120 kDa) (RED120) (Protein S164) (RNA-binding motif protein 25) (RNA-binding region-containing protein 7)	RBM25	P49756	28.356	28.9113	27.8491	28.4472	28.83	28.6815	30.123	29.2372	29.0155	28.7806	28.9782	29.2849	0.724038	0.007766
Isopentenyl-diphosphate Delta-isomerase 1 (EC 5.3.3.2) (Isopentenyl pyrophosphate isomerase 1) (IPP isomerase 1) (IPPI1)	IDI1	Q13907	26.0772	26.9172	26.4227	26.3998	26.9242	NA	27.7207	27.4547	26.8573	26.5933	27.2784	27.7267	0.723641	0.00972722
Histone H1.4 (Histone H1b) (Histone H1s-4)	H14	P10412	29.7238	29.7636	29.1197	29.0795	30.1091	30.1239	30.8046	30.7768	29.5586	29.9087	30.5546	30.6412	0.720836	0.0145606
Histone H1.3 (Histone H1c) (Histone H1s-2)	H13	P16402	27.6577	27.9456	27.2234	27.1944	27.9987	27.9724	28.7428	28.5794	28.037	27.829	28.5007	28.5938	0.715047	0.00364455
Unconventional myosin-VI (Unconventional myosin-6)	MYO6	Q9UM54	27.2797	27.5665	26.97	26.7669	27.1051	26.8742	28.6192	28.3048	26.973	27.529	27.7042	27.6738	0.70693	0.0124226
Aminopeptidase N (AP-N) (hAPN) (EC 3.4.11.2) (Alanyl aminopeptidase) (Aminopeptidase M) (AP-M) (Microsomal aminopeptidase) (Myeloid plasma membrane glycoprotein CD13) (gp150) (CD antigen CD13)	AMPN	P15144	30.3592	30.4386	29.2732	29.0276	29.816	29.8676	31.2922	31.1554	29.7053	29.8216	30.3318	30.7115	0.705935	0.0433339
Utrophin (Dystrophin-related protein 1) (DRP-1)	UTRO	P46939	27.9668	28.4888	27.7953	27.9306	28.2354	28.2762	28.6822	29.203	28.5382	28.2735	29.1327	29.064	0.700072	0.00209506
Acidic leucine-rich nuclear phosphoprotein 32 family member A (Acidic nuclear phosphoprotein pp32) (pp32) (Leucine-rich acidic nuclear protein) (LANP) (Mapmodulin) (Potent heat-stable protein phosphatase 2A inhibitor I1PP2A) (Putative HLA-DR-associated protein I) (PHAPI)	AN32A	P39687	31.2531	31.0781	30.4771	30.2142	30.9076	30.8626	31.9299	32.1554	30.6049	30.84	31.692	31.6708	0.683357	0.0243099
High mobility group protein HMGI-C (High mobility group AT-hook protein 2)	HMGA2	P52926	30.0673	30.1024	30.1829	29.7637	30.343	29.9625	31.1693	31.1031	30.3933	30.2675	30.613	30.963	0.681211	0.00185381
NPC intracellular cholesterol transporter 2 (Epididymal secretory protein E1) (Human epididymis-specific protein 1) (He1) (Niemann-Pick disease type C2 protein)	NPC2	P61916	30.4268	30.4079	29.9043	30.038	30.4114	30.1325	30.9997	31.4027	30.519	30.7542	30.7529	30.977	0.680773	0.000961865
Membrane-associated progesterone receptor component 1 (mPR) (Dap1) (IZA)	PGRC1	O00264	26.8519	27.7314	27.564	27.7021	27.8699	NA	28.622	28.2821	28.4939	27.9449	28.0612	27.9067	0.674621	0.00596514
Translation initiation factor eIF-2B subunit gamma (eIF-2B GDP-GTP exchange factor subunit gamma)	EI2BG	Q9NR50	27.8996	27.7114	26.7382	27.827	26.8536	27.18	28.1779	28.1708	27.663	27.8173	28.2185	28.0904	0.654696	0.009312
40S ribosomal protein S27-like (Small ribosomal subunit protein eS27-like)	RS27L	Q71UM5	29.4739	30.1487	30.2256	29.7887	30.5595	30.3272	31.2324	31.0069	30.1388	30.4396	30.8914	30.7265	0.652004	0.00938408
Thioredoxin, mitochondrial (MTRX) (Mt-Trx) (Thioredoxin-2)	THIOM	Q99757	27.437	27.7003	27.9176	26.566	27.3762	27.3993	27.637	28.0047	28.0503	28.3819	NA	28.1252	0.640399	0.0129952
Heme-binding protein 2 (Placental protein 23) (PP23) (Protein SOUL)	HEBP2	Q9Y5Z4	27.5805	27.795	26.9628	26.6281	27.3375	27.9282	27.8241	28.002	27.565	27.9952	28.1655	28.5225	0.640366	0.0140378
60S ribosomal protein L11 (CLL-associated antigen KW-12) (Large ribosomal subunit protein uL5)	RL11	P62913	30.8197	31.0714	31.2051	30.9609	30.9774	30.4932	32.0983	31.6509	30.9868	31.3927	31.6997	31.5279	0.638072	0.00348161
ATP synthase F(0) complex subunit B1, mitochondrial (ATP synthase peripheral stalk-membrane subunit b) (ATP synthase proton-transporting mitochondrial F(0) complex subunit B1) (ATP synthase subunit b) (ATPase subunit b)	AT5F1	P24539	29.0336	29.1788	29.4706	29.0465	29.846	30.0477	29.9826	30.3318	29.6734	29.7658	30.429	30.2498	0.634884	0.00872053
Jupiter microtubule associated homolog 2 (Hematological and neurological expressed 1-like protein) (HN1-like protein)	JUPI2	Q9H910	28.6624	29.0801	28.7238	28.6188	29.2544	28.8222	29.7657	29.6899	29.0901	29.0676	29.5454	29.7618	0.626447	0.00284616
Switch-associated protein 70 (SWAP-70)	SWP70	Q9UH65	30.3868	30.2946	30.2599	30.0174	30.3559	29.9773	31.0447	31.019	30.613	30.3975	30.9572	30.9988	0.623021	0.000895522
NADH dehydrogenase [ubiquinone] iron-sulfur protein 2, mitochondrial (EC 7.1.1.2) (Complex I-49kD) (CI-49kD) (NADH-ubiquinone oxidoreductase 49 kDa subunit)	NDUS2	O75306	26.8465	27.6848	27.0581	27.0591	26.9321	26.8358	27.4363	28.2221	27.159	27.049	28.1612	28.1053	0.619425	0.0202836
Tyrosine-protein kinase Yes (EC 2.7.10.2) (Proto-oncogene c-Yes) (p61-Yes)	YES	P07947	27.8225	27.6761	27.1262	27.4531	27.9434	27.6907	28.2022	28.6239	27.9887	27.7549	28.2653	28.5666	0.614934	0.00451739
Protein LEKR1	LEKR1	Q6ZMV7	29.0952	28.6469	27.9704	27.8263	28.6332	28.3606	29.1686	29.2604	28.2797	28.7168	29.4565	29.3085	0.609653	0.0260088
Stomatin (Erythrocyte band 7 integral membrane protein) (Erythrocyte membrane protein band 7.2) (Protein 7.2b)	STOM	P27105	28.3093	28.6264	28.8419	28.9292	28.7283	28.9435	28.9974	29.2316	29.5936	29.4755	29.3224	29.4144	0.609393	0.00102402
Eukaryotic translation initiation factor 3 subunit H (eIF3h) (Eukaryotic translation initiation factor 3 subunit 3) (eIF-3-gamma) (eIF3 p40 subunit)	EIF3H	O15372	29.8473	29.4031	29.7422	29.7131	30.4858	30.4279	30.9643	30.6625	30.1683	30.2336	30.6351	30.6075	0.608665	0.0103757
Destrin (Actin-depolymerizing factor) (ADF)	DEST	P60981	29.2464	30.094	29.8909	29.8747	29.8503	29.578	30.7047	30.3208	29.9702	30.0125	30.5701	30.6061	0.608348	0.00445436
Galectin-1 (Gal-1) (14 kDa laminin-binding protein) (HLBP14) (14 kDa lectin) (Beta-galactoside-binding lectin L-14-I) (Galaptin) (HBL) (HPL) (Lactose-binding lectin 1) (Lectin galactoside-binding soluble 1) (Putative MAPK-activating protein PM12) (S-Lac lectin 1)	LEG1	P09382	34.1728	34.383	34.0283	33.9188	33.7501	33.1096	34.6446	34.8396	34.255	34.3846	34.3042	34.5842	0.608264	0.00818331
Zinc finger CCCH domain-containing protein 15 (DRG family-regulatory protein 1) (Likely ortholog of mouse immediate early response erythropoietin 4)	ZC3HF	Q8WU90	27.7395	27.7548	27.3114	27.4037	27.8276	27.9069	28.769	28.4677	27.7167	27.7666	28.5519	28.3009	0.604816	0.00835952
182 kDa tankyrase-1-binding protein	TB182	Q9C0C2	29.7103	29.7767	29.1895	29.1387	29.8459	29.2825	30.5545	30.6192	29.4778	29.5783	30.2295	30.1119	0.604602	0.0167259
Protein S100-A13 (S100 calcium-binding protein A13)	S10AD	Q99584	29.0458	29.1479	28.3834	28.1664	28.565	28.987	29.824	29.3957	28.6396	29.007	29.4113	29.6347	0.602807	0.0184441
cAMP-dependent protein kinase catalytic subunit alpha (PKA C-alpha) (EC 2.7.11.11)	KAPCA	P17612	27.5118	26.9679	26.9939	27.5077	27.4826	27.8363	27.9905	28.3743	27.2593	27.2756	28.331	28.639	0.594924	0.0346574
Ataxin-2-like protein (Ataxin-2 domain protein) (Ataxin-2-related protein)	ATX2L	Q8WWM7	28.4999	28.2078	28.1194	27.7231	28.3224	28.3203	29.2462	29.0088	28.6747	28.5018	28.55	28.7807	0.594877	0.00316834
Ubiquitin carboxyl-terminal hydrolase 7 (EC 3.4.19.12) (Deubiquitinating enzyme 7) (Herpesvirus-associated ubiquitin-specific protease) (Ubiquitin thioesterase 7) (Ubiquitin-specific-processing protease 7)	UBP7	Q93009	26.9786	26.4015	26.6842	26.2261	27.1906	26.9234	26.654	25.8289	26.3675	26.1832	25.351	26.4951	-0.587456	0.0237455
60S ribosomal protein L36 (Large ribosomal subunit protein eL36)	RL36	Q9Y3U8	30.9562	30.9492	31.5942	31.7548	31.5753	31.4757	30.1396	30.6385	31.588	31.5755	30.3459	30.4024	-0.602582	0.0425212
Protein SEC13 homolog (GATOR complex protein SEC13) (SEC13-like protein 1) (SEC13-related protein)	SEC13	P55735	30.3267	30.4731	28.8145	29.73	29.9271	30.0132	29.5045	29.2227	29.519	29.3478	28.9244	29.1052	-0.610164	0.0233999
Prohibitin	PHB	P35232	31.2228	30.2816	30.6272	30.7446	30.1237	30.1247	29.6299	29.6689	30.4409	30.222	29.9333	29.4774	-0.62538	0.0132244
Proteasome subunit alpha type-6 (27 kDa prosomal protein) (PROS-27) (p27K) (Macropain iota chain) (Multicatalytic endopeptidase complex iota chain) (Proteasome iota chain)	PSA6	P60900	28.8383	29.5045	30.2006	30.2861	29.3951	29.3842	29.0307	28.3339	29.3233	29.501	28.8401	28.8141	-0.627631	0.0286697
Casein kinase II subunit beta (CK II beta) (Phosvitin) (Protein G5a)	CSK2B	P67870	28.3336	28.3313	27.9549	27.6954	28.29	28.8021	27.2328	28.0747	26.9873	27.5732	28.0959	27.5836	-0.643292	0.0123599
Protein phosphatase inhibitor 2 (IPP-2)	IPP2	P41236	28.4891	28.6295	27.7798	27.5581	28.6699	28.8131	27.7841	27.5449	27.9552	NA	28.2216	26.8734	-0.647409	0.03923
ADP-ribosylation factor 5	ARF5	P84085	27.5582	27.5719	27.6146	27.0801	27.5138	27.7507	27.5633	26.7739	27.1037	26.3287	26.5463	26.8189	-0.659067	0.00468338
Pyruvate dehydrogenase E1 component subunit alpha, somatic form, mitochondrial (EC 1.2.4.1) (PDHE1-A type I)	ODPA	P08559	28.7012	28.2243	27.6852	28.4846	29.0121	28.7311	27.7784	27.8765	27.66	27.8661	27.863	27.8334	-0.66016	0.00392428
Aldo-keto reductase family 1 member B1 (EC 1.1.1.300) (EC 1.1.1.372) (EC 1.1.1.54) (Aldehyde reductase) (Aldose reductase) (AR) (EC 1.1.1.21)	ALDR	P15121	28.8674	29.198	29.4497	29.2776	29.6698	29.0638	28.2954	28.2395	28.9012	28.9156	28.3677	28.6718	-0.6892	0.00145148
EKC/KEOPS complex subunit GON7	GON7	Q9BXV9	26.4196	25.7842	25.8841	26.4769	26.1625	26.0887	25.3722	25.422	24.8173	26.0842	25.2476	25.6228	-0.708297	0.0032428
Hsc70-interacting protein (Hip) (Aging-associated protein 2) (Progesterone receptor-associated p48 protein) (Protein FAM10A1) (Putative tumor suppressor ST13) (Renal carcinoma antigen NY-REN-33) (Suppression of tumorigenicity 13 protein)	F10A1	P50502	30.285	29.9224	30.8144	30.4836	30.8174	30.685	29.3132	29.2554	30.314	30.1136	29.5375	30.2105	-0.710602	0.0073535
Proteasome subunit beta type-4 (26 kDa prosomal protein) (HsBPROS26) (PROS-26) (Macropain beta chain) (Multicatalytic endopeptidase complex beta chain) (Proteasome beta chain) (Proteasome chain 3) (HsN3)	PSB4	P28070	28.8273	28.5129	28.5048	28.0325	28.391	28.5478	28.4141	27.9933	27.5785	27.3554	28.1719	27.032	-0.711853	0.00692048
Signal recognition particle 9 kDa protein (SRP9)	SRP09	P49458	28.096	28.0734	29.0976	28.6251	28.794	28.6229	27.9028	26.8856	28.3287	28.0483	27.6804	28.1911	-0.712004	0.0120948
39S ribosomal protein L37, mitochondrial (L37mt) (MRP-L37) (39S ribosomal protein L2, mitochondrial) (L2mt) (MRP-L2) (Mitochondrial large ribosomal subunit protein mL37)	RM37	Q9BZE1	26.9717	26.4883	26.2114	26.7996	26.7064	27.8321	26.5577	25.9814	NA	26.8999	25.7636	25.3993	-0.714512	0.0387249
Isochorismatase domain-containing protein 2	ISOC2	Q96AB3	26.497	26.246	25.7336	25.4594	NA	25.9837	24.5103	25.5274	25.7495	24.8147	25.9373	25.0504	-0.719011	0.0210047
Uroporphyrinogen decarboxylase (UPD) (URO-D) (EC 4.1.1.37)	DCUP	P06132	28.1714	28.6016	28.4024	27.8941	28.8157	28.2997	28.203	27.5389	27.6591	27.7926	28.175	26.4705	-0.724289	0.0161255
BRCA2 and CDKN1A-interacting protein (P21- and CDK-associated protein 1) (Protein TOK-1)	BCCIP	Q9P287	27.1517	26.7838	26.4449	26.8716	27.1293	NA	26.2122	26.3934	25.5335	26.2717	26.2909	NA	-0.735939	0.00338129
60S ribosomal protein L38 (Large ribosomal subunit protein eL38)	RL38	P63173	29.429	29.4251	30.3269	30.3532	30.1637	30.1438	28.2847	28.3635	29.9693	30.0629	29.3549	29.2654	-0.756848	0.0321702
N-acetyl-D-glucosamine kinase (N-acetylglucosamine kinase) (EC 2.7.1.59) (GlcNAc kinase)	NAGK	Q9UJ70	28.2895	27.9147	28.2789	27.9543	27.1801	28.413	26.6278	26.9195	28.0484	28.2418	27.5308	25.947	-0.78585	0.0445238
39S ribosomal protein L12, mitochondrial (L12mt) (MRP-L12) (5c5-2) (Mitochondrial large ribosomal subunit protein bL12m)	RM12	P52815	28.5341	28.1292	28.5961	28.3948	27.4971	27.7383	26.7837	26.0756	28.4107	28.3744	27.2869	27.1428	-0.802588	0.0451568
Serine/threonine-protein phosphatase PP1-beta catalytic subunit (PP-1B) (PPP1CD) (EC 3.1.3.16) (EC 3.1.3.53)	PP1B	P62140	28.7091	28.5276	28.0459	27.8085	28.6142	28.3647	27.1866	27.5537	27.5334	27.8664	27.8312	27.2615	-0.806188	0.000630463
Proteasome subunit beta type-3 (Proteasome chain 13) (Proteasome component C10-II) (Proteasome theta chain)	PSB3	P49720	27.4515	27.4118	27.9074	28.0461	28.0544	27.4279	26.6479	26.8399	27.6125	26.8417	26.6538	26.7116	-0.831959	0.000774694
Apoptosis-associated speck-like protein containing a CARD (hASC) (Caspase recruitment domain-containing protein 5) (PYD and CARD domain-containing protein) (Target of methylation-induced silencing 1)	ASC	Q9ULZ3	27.0178	27.2468	26.4209	26.0451	26.0009	26.5204	25.6936	25.2405	26.1871	25.4124	26.1445	25.4819	-0.848652	0.00354201
Transgelin (22 kDa actin-binding protein) (Protein WS3-10) (Smooth muscle protein 22-alpha) (SM22-alpha)	TAGL	Q01995	27.2245	26.968	28.0978	28.2041	27.1127	27.736	26.5711	26.3293	26.3412	27.4376	26.85	26.5665	-0.874565	0.00381571
Glutathione S-transferase P (EC 2.5.1.18) (GST class-pi) (GSTP1-1)	GSTP1	P09211	32.2422	31.5945	32.4165	32.1655	30.9947	31.2023	31.3804	30.5095	31.2545	31.1049	30.2229	30.8927	-0.875139	0.0066723
Myosin regulatory light chain 12A (Epididymis secretory protein Li 24) (HEL-S-24) (MLC-2B) (Myosin RLC) (Myosin regulatory light chain 2, nonsarcomeric) (Myosin regulatory light chain MRLC3)	ML12A	P19105	31.9867	31.8973	32.2437	32.3087	31.9424	32.7659	30.2275	30.9889	31.5009	31.2845	31.4336	32.2509	-0.909719	0.00510965
Glyoxalase domain-containing protein 4	GLOD4	Q9HC38	28.5628	29.0619	28.9517	28.9502	28.9434	28.6458	28.2357	25.7498	28.9424	28.7931	27.4755	28.2237	-0.949253	0.0417267
Ras-related protein Rab-1A (EC 3.6.5.2) (YPT1-related protein)	RAB1A	P62820	28.785	28.8081	28.7562	28.8627	29.3955	29.5395	28.4624	28.9214	28.4974	28.1162	27.464	26.9732	-0.952068	0.00610281
NAD-dependent malic enzyme, mitochondrial (NAD-ME) (EC 1.1.1.38) (Malic enzyme 2)	MAOM	P23368	26.9879	26.5506	26.5983	26.1927	27.4132	27.4132	25.7317	24.4785	26.2477	26.3279	27.079	25.5138	-0.962903	0.0191171
40S ribosomal protein S18 (Ke-3) (Ke3) (Small ribosomal subunit protein uS13)	RS18	P62269	30.3284	30.8522	31.4125	31.2536	31.6553	32.1493	29.5476	28.7114	31.1438	31.136	30.6406	30.6071	-0.977483	0.0326787
28S ribosomal protein S29, mitochondrial (MRP-S29) (S29mt) (Death-associated protein 3) (DAP-3) (Ionizing radiation resistance conferring protein) (Mitochondrial small ribosomal subunit protein mS29)	RT29	P51398	26.7604	27.1476	26.1576	26.7574	26.9022	26.7515	25.8706	26.1057	25.2667	26.11	25.4817	25.5294	-1.01876	0.000118281
Protein transport protein Sec61 subunit alpha isoform 1 (Sec61 alpha-1)	S61A1	P61619	28.1731	28.2056	27.1137	28.146	29.1322	28.8799	27.5553	27.0285	26.7362	27.0543	27.3739	27.7157	-1.03107	0.0033145
Sterol carrier protein 2 (SCP-2) (Acetyl-CoA C-myristoyltransferase) (EC 2.3.1.155) (Non-specific lipid-transfer protein) (NSL-TP) (Propanoyl-CoA C-acyltransferase) (EC 2.3.1.176) (SCP-2/3-oxoacyl-CoA thiolase) (SCP-2/thiolase) (EC 2.3.1.16) (SCP-chi) (SCPX) (Sterol carrier protein X) (SCP-X) (Straight-chain acyl-CoA oxidase) (SCOX)	NLTP	P22307	29.4749	28.3563	28.9648	28.9838	28.8322	28.933	27.3292	29.2654	28.2642	28.8548	26.2782	27.3358	-1.03621	0.0257718
Peroxiredoxin-like 2A (Peroxiredoxin-like 2 activated in M-CSF stimulated monocytes) (Protein PAMM) (Redox-regulatory protein FAM213A)	PXL2A	Q9BRX8	30.4245	30.4101	29.3745	29.9499	30.2587	30.5292	30.5376	27.7501	29.7428	29.4006	27.2401	29.7573	-1.0864	0.0398373
COP9 signalosome complex subunit 5 (SGN5) (Signalosome subunit 5) (EC 3.4.-.-) (Jun activation domain-binding protein 1)	CSN5	Q92905	27.0053	27.6489	27.2337	26.7801	27.4525	27.7205	24.8735	24.7677	27.5828	27.0036	26.7969	25.8488	-1.16128	0.0183036
40S ribosomal protein S24 (Small ribosomal subunit protein eS24)	RS24	P62847	28.553	27.9874	30.4848	29.9094	29.0734	29.642	28.0036	27.0123	28.7478	29.2159	27.5339	27.7593	-1.22955	0.0133718
Heat shock factor-binding protein 1 (Nasopharyngeal carcinoma-associated antigen 13) (NPC-A-13)	HSBP1	O75506	26.632	27.8726	25.4802	26.7354	26.2074	26.3442	25.4275	26.4393	25.4076	23.7469	25.4432	24.9086	-1.31647	0.00730967
Integrin-linked protein kinase (EC 2.7.11.1) (59 kDa serine/threonine-protein kinase) (Beta-integrin-linked kinase) (ILK-1) (ILK-2) (p59ILK)	ILK	Q13418	27.9884	28.0344	25.3867	28.2139	27.4536	27.5916	24.3814	27.7634	26.8346	25.1422	26.4063	25.0795	-1.51023	0.0206771
