# Supplementary material for: Proteomic Analysis Identifies Molecular Players and Biological Processes Specific to SARS-CoV-2 Exposure in Endothelial Cells
Source: Int J Mol Sci. 2022 Sep 9;23(18):10452. doi: 10.3390/ijms231810452 (PMC9500950; doi:10.3390/ijms231810452)
Supplement: Supplementary file 1 [file ijms-23-10452-s001.zip › Supplementary_TableS4.xlsx]

## Sheet: DA 120 h
Supplementary Table S4: Differentially abundant proteins of HUVEC samples 120 hpi. Proteins were identified and quantified (Label free quantification) using Maxquant Platform. Data were processed in R, proteins that were only identified by site, reverse sequences and contaminats were filtered out. The statistical analysis was performed using Limma R-package. Proteins that showed adjusted p-value …
Protein names	Gene Names	IDs	MOCK_1	MOCK_2	MOCK_3	MOCK_4	MOCK_5	MOCK_6	COVID_1	COVID_2	COVID_3	COVID_4	COVID_5	COVID_6	logFC	P.Value
Fatty acid-binding protein, adipocyte (Adipocyte lipid-binding protein) (ALBP) (Adipocyte-type fatty acid-binding protein) (A-FABP) (AFABP) (Fatty acid-binding protein 4)	FABP4	P15090	27.2415	27.8382	28.6691	30.3547	27.7579	27.0224	29.2645	29.5741	30.3766	30.8271	30.2521	30.1793	1.93164	0.00147916	3.8149
Paralemmin-1 (Paralemmin)	PALM	O75781	25.0688	NA	24.1276	25.8631	26.1442	26.8023	27.3393	27.3424	26.2776	26.5584	27.6065	27.4323	1.49152	0.00392753	2.81186
28S ribosomal protein S31, mitochondrial (MRP-S31) (S31mt) (Imogen 38) (Mitochondrial small ribosomal subunit protein mS31)	RT31	Q92665	25.0648	25.4638	NA	23.3193	25.3676	25.6688	26.0016	25.7475	25.2036	25.6187	27.8651	27.8	1.39587	0.0285316	2.63148
Small ubiquitin-related modifier 2 (SUMO-2) (HSMT3) (SMT3 homolog 2) (SUMO-3) (Sentrin-2) (Ubiquitin-like protein SMT3B) (Smt3B)	SUMO2	P61956	28.877	29.4833	27.7073	28.2398	29.0055	27.4981	30.6895	29.8321	29.2651	29.338	29.4574	30.2545	1.33761	0.00206003	2.52732
BRCA1-A complex subunit RAP80 (Receptor-associated protein 80) (Retinoid X receptor-interacting protein 110) (Ubiquitin interaction motif-containing protein 1)	UIMC1	Q96RL1	24.8491	25.8883	23.9252	23.9488	24.9361	25.157	26.1894	26.6794	24.9528	25.3841	26.1371	25.827	1.07753	0.00894828	2.11042
NAD(P)H dehydrogenase [quinone] 1 (EC 1.6.5.2) (Azoreductase) (DT-diaphorase) (DTD) (Menadione reductase) (NAD(P)H:quinone oxidoreductase 1) (Phylloquinone reductase) (Quinone reductase 1) (QR1)	NQO1	P15559	27.7071	27.7565	28.2117	28.1192	28.1354	27.5049	28.7798	28.4654	28.9379	28.748	29.1898	29.4367	1.02046	5.04e-05	2.02857
Phosphoribosylformylglycinamidine synthase (FGAM synthase) (FGAMS) (EC 6.3.5.3) (Formylglycinamide ribonucleotide amidotransferase) (FGAR amidotransferase) (FGAR-AT) (Formylglycinamide ribotide amidotransferase)	PUR4	O15067	27.2484	27.7683	26.8214	26.9952	27.3493	25.9919	29.0433	28.4583	27.6364	26.8695	28.202	27.9472	0.997035	0.0126896	1.99589
Netrin-4 (Beta-netrin) (Hepar-derived netrin-like protein)	NET4	Q9HB63	27.4567	27.7052	27.4944	27.1631	26.8124	27.2722	28.1513	27.7557	27.898	27.8743	28.9879	28.7204	0.913954	0.00116009	1.8842
Casein kinase II subunit alpha (CK II alpha) (EC 2.7.11.1)	CSK21	P68400	27.6228	28.451	28.7191	28.4201	27.7816	28.9443	28.9299	29.1914	28.6524	29.0904	29.7586	29.6077	0.881928	0.0032408	1.84284
DNA fragmentation factor subunit alpha (DNA fragmentation factor 45 kDa subunit) (DFF-45) (Inhibitor of CAD) (ICAD)	DFFA	O00273	28.937	28.7243	28.5882	28.1861	27.4626	28.8517	29.0101	29.6296	29.0349	28.9563	29.9255	29.3084	0.852497	0.00463731	1.80562
5'-3' exoribonuclease 2 (EC 3.1.13.-) (DHM1-like protein) (DHP protein)	XRN2	Q9H0D6	26.2416	27.3156	25.7371	26.5354	26.4665	26.8217	27.3013	27.2342	26.9419	27.2845	27.976	27.4878	0.851292	0.00304838	1.80412
Tubulin alpha-4A chain (Alpha-tubulin 1) (Testis-specific alpha-tubulin) (Tubulin H2-alpha) (Tubulin alpha-1 chain)	TBA4A	P68366	27.5505	27.1156	26.5445	27.7238	26.8834	27.0985	NA	28.5672	27.6348	27.395	28.2821	28.0287	0.828829	0.00543172	1.77624
Host cell factor 1 (HCF) (HCF-1) (C1 factor) (CFF) (VCAF) (VP16 accessory protein) [Cleaved into: HCF N-terminal chain 1; HCF N-terminal chain 2; HCF N-terminal chain 3; HCF N-terminal chain 4; HCF N-terminal chain 5; HCF N-terminal chain 6; HCF C-terminal chain 1; HCF C-terminal chain 2; HCF C-terminal chain 3; HCF C-terminal chain 4; HCF C-terminal chain 5; HCF C-terminal chain 6]	HCFC1	P51610	27.1328	27.3739	26.4755	25.6202	26.5316	26.8283	27.7705	27.6462	27.1492	27.2779	26.7259	28.3655	0.828798	0.0174232	1.77621
Progranulin (PGRN) (Acrogranin) (Epithelin precursor) (Glycoprotein of 88 Kda) (GP88) (Glycoprotein 88) (Granulin precursor) (PC cell-derived growth factor) (PCDGF) (Proepithelin) (PEPI) [Cleaved into: Paragranulin; Granulin-1 (Granulin G); Granulin-2 (Granulin F); Granulin-3 (Epithelin-2) (Granulin B); Granulin-4 (Epithelin-1) (Granulin A); Granulin-5 (Granulin C); Granulin-6 (Granulin D); Granu…	GRN	P28799	27.2576	27.2665	26.603	26.8551	25.7084	26.0011	27.5078	27.3132	27.3058	26.8742	27.8297	27.8115	0.825072	0.00937861	1.77162
Carbonyl reductase [NADPH] 1 (EC 1.1.1.184) (15-hydroxyprostaglandin dehydrogenase [NADP(+)]) (EC 1.1.1.196) (EC 1.1.1.197) (20-beta-hydroxysteroid dehydrogenase) (NADPH-dependent carbonyl reductase 1) (Prostaglandin 9-ketoreductase) (PG-9-KR) (Prostaglandin-E(2) 9-reductase) (EC 1.1.1.189) (Short chain dehydrogenase/reductase family 21C member 1)	CBR1	P16152	27.0794	27.2817	28.2932	28.2958	27.035	26.8486	27.9903	28.633	28.3808	28.598	28.0813	28.0249	0.812454	0.00836958	1.7562
SNW domain-containing protein 1 (Nuclear protein SkiP) (Nuclear receptor coactivator NCoA-62) (Ski-interacting protein)	SNW1	Q13573	25.8508	25.1028	26.292	25.5975	26.1542	26.1792	27.1698	26.8811	25.9596	26.0481	NA	27.2924	0.807452	0.0158532	1.75012
Peptidyl-prolyl cis-trans isomerase H (PPIase H) (EC 5.2.1.8) (Rotamase H) (Small nuclear ribonucleoprotein particle-specific cyclophilin H) (CypH) (U-snRNP-associated cyclophilin SnuCyp-20) (USA-CYP)	PPIH	O43447	27.3471	27.1123	27.2804	27.7216	26.6366	27.4168	28.2963	28.1513	27.4269	27.9659	28.5232	27.9937	0.807121	0.00119758	1.74972
Histone H1.0 (Histone H1') (Histone H1(0)) [Cleaved into: Histone H1.0, N-terminally processed]	H10	P07305	28.7428	28.7878	28.9168	29.0039	28.9146	28.866	29.888	29.7975	29.1245	29.2985	29.8371	29.9541	0.777955	0.000121548	1.7147
Tyrosine-protein kinase Yes (EC 2.7.10.2) (Proto-oncogene c-Yes) (p61-Yes)	YES	P07947	26.9615	26.7282	25.9305	26.126	26.6351	27.6853	27.2464	27.8213	26.7028	27.0141	27.8692	27.9855	0.762129	0.0238466	1.69599
Signal recognition particle subunit SRP68 (SRP68) (Signal recognition particle 68 kDa protein)	SRP68	Q9UHB9	28.4479	29.2029	28.6918	28.0857	28.5726	28.7062	29.9401	29.2572	28.8352	29.049	29.5388	29.6022	0.752559	0.00272568	1.68478
E3 ubiquitin-protein ligase UBR4 (EC 2.3.2.27) (600 kDa retinoblastoma protein-associated factor) (N-recognin-4) (RING-type E3 ubiquitin transferase UBR4) (Retinoblastoma-associated factor of 600 kDa) (RBAF600) (p600) (Zinc finger UBR1-type protein 1)	UBR4	Q5T4S7	25.3974	25.3429	25.4026	24.047	25.8198	24.6718	25.5879	25.6476	25.8948	25.5692	NA	26.5995	0.746209	0.0279266	1.67738
Superoxide dismutase [Cu-Zn] (EC 1.15.1.1) (Superoxide dismutase 1) (hSod1)	SODC	P00441	29.4341	29.7991	28.7063	29.0934	28.8311	28.7979	29.56	29.7872	29.9227	29.6352	30.3007	29.8842	0.738	0.0018938	1.66786
Non-histone chromosomal protein HMG-17 (High mobility group nucleosome-binding domain-containing protein 2)	HMGN2	P05204	32.046	31.8929	31.5873	31.3793	31.6837	31.6533	32.6597	32.6248	31.9099	31.4231	33.1765	32.8266	0.729709	0.0127374	1.6583
Phosphoglucomutase-1 (PGM 1) (EC 5.4.2.2) (Glucose phosphomutase 1)	PGM1	P36871	26.6947	NA	25.6753	25.6909	25.7173	26.5818	25.9269	27.0066	27.0605	26.7462	26.7908	27.2515	0.72509	0.0177916	1.653
Eukaryotic translation initiation factor 3 subunit H (eIF3h) (Eukaryotic translation initiation factor 3 subunit 3) (eIF-3-gamma) (eIF3 p40 subunit)	EIF3H	O15372	28.4995	28.5513	28.6736	28.9357	28.6053	28.4587	29.9242	29.2637	28.9876	28.8451	29.5059	29.5326	0.722494	0.000810081	1.65003
Testin (TESS)	TES	Q9UGI8	28.4796	27.7925	28.1126	27.9929	27.7026	27.802	28.3997	28.8075	28.8374	28.4344	28.7689	28.9516	0.719542	0.000274363	1.64666
Ras-related protein Rab-1B (EC 3.6.5.2)	RAB1B	Q9H0U4	29.3861	28.5655	29.2031	28.4797	29.5755	30.2825	30.1588	30.0364	29.818	29.7085	30.3401	29.7476	0.719532	0.0169973	1.64665
Lysophosphatidylcholine acyltransferase 2 (LPC acyltransferase 2) (LPCAT-2) (LysoPC acyltransferase 2) (EC 2.3.1.23) (1-acylglycerol-3-phosphate O-acyltransferase 11) (1-AGP acyltransferase 11) (1-AGPAT 11) (EC 2.3.1.51) (1-acylglycerophosphocholine O-acyltransferase) (1-alkenylglycerophosphocholine O-acyltransferase) (EC 2.3.1.25) (1-alkylglycerophosphocholine O-acetyltransferase) (EC 2.3.1.67) …	PCAT2	Q7L5N7	27.1781	27.009	26.8476	26.8382	27.3179	27.0053	28.0331	27.4849	27.0374	27.3161	28.1673	28.3081	0.691822	0.00507809	1.61532
Protein S100-A10 (Calpactin I light chain) (Calpactin-1 light chain) (Cellular ligand of annexin II) (S100 calcium-binding protein A10) (p10 protein) (p11)	S10AA	P60903	30.7007	30.6614	30.1691	30.0068	30.3402	30.323	30.9252	31.0607	30.8194	30.5277	31.6345	31.2572	0.670536	0.00243247	1.59166
Aspartyl/asparaginyl beta-hydroxylase (EC 1.14.11.16) (Aspartate beta-hydroxylase) (ASP beta-hydroxylase) (Peptide-aspartate beta-dioxygenase)	ASPH	Q12797	25.9697	26.3488	26.9108	26.2631	26.4103	26.3143	27.2093	27.247	26.1335	26.949	27.1496	27.4628	0.655699	0.00788096	1.57538
Protein PRRC2C (BAT2 domain-containing protein 1) (HBV X-transactivated gene 2 protein) (HBV XAg-transactivated protein 2) (HLA-B-associated transcript 2-like 2) (Proline-rich and coiled-coil-containing protein 2C)	PRC2C	Q9Y520	26.9018	26.3863	26.8787	26.164	27.1883	26.7848	27.6094	27.4302	26.5717	27.1901	27.6583	27.7313	0.647841	0.00977146	1.56682
DnaJ homolog subfamily C member 8 (Splicing protein spf31)	DNJC8	O75937	28.3234	28.5226	28.2648	27.9942	27.9491	28.2905	28.82	28.8492	28.9583	28.1317	29.1964	29.271	0.647	0.00281441	1.56591
Signal peptidase complex subunit 2 (EC 3.4.-.-) (Microsomal signal peptidase 25 kDa subunit) (SPase 25 kDa subunit)	SPCS2	Q15005	27.2271	27.3171	27.4402	27.3773	27.7893	26.8866	27.9844	27.8788	27.5228	27.9216	28.3685	28.1981	0.639413	0.00159718	1.5577
Histone H1.3 (Histone H1c) (Histone H1s-2)	H13	P16402	27.1706	27.0445	26.9911	NA	27.1967	26.5315	27.8367	27.7669	26.8971	27.0316	28.1562	27.9604	0.621295	0.0203528	1.53826
CD81 antigen (26 kDa cell surface protein TAPA-1) (Target of the antiproliferative antibody 1) (Tetraspanin-28) (Tspan-28) (CD antigen CD81)	CD81	P60033	26.8804	26.9857	26.8729	26.9832	26.4417	26.8255	27.1658	27.2843	27.5465	27.5067	27.7393	27.4435	0.616104	0.000211714	1.53273
SUMO-activating enzyme subunit 1 (Ubiquitin-like 1-activating enzyme E1A) [Cleaved into: SUMO-activating enzyme subunit 1, N-terminally processed]	SAE1	Q9UBE0	27.5438	28.0498	28.2286	28.3635	27.0944	28.8831	28.0721	28.4871	28.4763	28.4913	29.2203	29.092	0.612696	0.0472246	1.52911
Transcription elongation regulator 1 (TATA box-binding protein-associated factor 2S) (Transcription factor CA150)	TCRG1	O14776	27.2056	27.5452	NA	27.3636	27.4559	27.7237	28.098	28.0163	27.7956	27.5197	28.4956	28.4726	0.607505	0.00507124	1.52362
Zinc transporter SLC39A7 (Histidine-rich membrane protein Ke4) (Really interesting new gene 5 protein) (Solute carrier family 39 member 7) (Zrt-, Irt-like protein 7) (ZIP7)	S39A7	Q92504	NA	27.9477	27.3885	27.8076	27.7453	27.9642	27.7594	28.2615	27.8132	NA	29.3206	28.7298	0.606241	0.0495537	1.52229
Actin-related protein 2/3 complex subunit 4 (Arp2/3 complex 20 kDa subunit) (p20-ARC)	ARPC4	P59998	29.6191	29.3851	29.5868	29.2387	29.4364	29.3223	28.8468	28.8955	29.0039	29.3758	28.4701	28.1972	-0.633172	0.00251526	0.644757
Golgi resident protein GCP60 (Acyl-CoA-binding domain-containing protein 3) (Golgi complex-associated protein 1) (GOCAP1) (Golgi phosphoprotein 1) (GOLPH1) (PBR- and PKA-associated protein 7) (Peripheral benzodiazepine receptor-associated protein PAP7) [Cleaved into: Golgi resident protein GCP60, N-terminally processed]	GCP60	Q9H3P7	27.7922	27.3456	27.8733	27.7449	27.7376	27.959	27.0841	26.7093	26.8855	27.3919	27.9307	26.6077	-0.6406	0.00731141	0.641446
Eukaryotic translation initiation factor 3 subunit F (eIF3f) (Deubiquitinating enzyme eIF3f) (EC 3.4.19.12) (Eukaryotic translation initiation factor 3 subunit 5) (eIF-3-epsilon) (eIF3 p47)	EIF3F	O00303	27.5122	27.5079	27.8838	27.3359	27.0258	27.3455	NA	26.879	27.122	27.0107	26.6214	26.3306	-0.642436	0.00277982	0.64063
Aldo-keto reductase family 1 member B1 (EC 1.1.1.300) (EC 1.1.1.372) (EC 1.1.1.54) (Aldehyde reductase) (Aldose reductase) (AR) (EC 1.1.1.21)	ALDR	P15121	29.4042	29.1066	29.3896	29.2812	29.2519	29.0914	28.8484	28.7218	28.8228	28.5992	28.039	28.5046	-0.664872	0.000263567	0.630745
Dipeptidyl peptidase 1 (EC 3.4.14.1) (Cathepsin C) (Cathepsin J) (Dipeptidyl peptidase I) (DPP-I) (DPPI) (Dipeptidyl transferase) [Cleaved into: Dipeptidyl peptidase 1 exclusion domain chain (Dipeptidyl peptidase I exclusion domain chain); Dipeptidyl peptidase 1 heavy chain (Dipeptidyl peptidase I heavy chain); Dipeptidyl peptidase 1 light chain (Dipeptidyl peptidase I light chain)]	CATC	P53634	28.7793	28.8264	28.0503	27.9708	28.117	28.265	27.6551	27.9283	27.9282	27.714	27.0574	27.7201	-0.667624	0.00346456	0.629543
Proteasome subunit alpha type-2 (Macropain subunit C3) (Multicatalytic endopeptidase complex subunit C3) (Proteasome component C3)	PSA2	P25787	28.0446	28.3836	28.1262	28.6001	28.0331	28.7063	27.2208	28.2115	27.9981	28.5517	26.3541	27.5173	-0.673433	0.0468342	0.627013
Ubiquilin-1 (Protein linking IAP with cytoskeleton 1) (PLIC-1) (hPLIC-1)	UBQL1	Q9UMX0	26.3506	27.1238	27.2672	27.017	26.5364	27.2691	NA	26.5879	26.3589	26.2959	25.8443	26.1232	-0.685298	0.00404351	0.621877
Nucleoside diphosphate kinase A (NDK A) (NDP kinase A) (EC 2.7.4.6) (Granzyme A-activated DNase) (GAAD) (Metastasis inhibition factor nm23) (NM23-H1) (Tumor metastatic process-associated protein)	NDKA	P15531	31.4801	31.3847	31.9924	32.0625	31.4224	31.5331	31.0204	31.0327	31.2965	31.2346	30.6174	30.453	-0.703418	0.00137306	0.614116
Proteasome subunit beta type-4 (26 kDa prosomal protein) (HsBPROS26) (PROS-26) (Macropain beta chain) (Multicatalytic endopeptidase complex beta chain) (Proteasome beta chain) (Proteasome chain 3) (HsN3)	PSB4	P28070	28.2225	28.8158	28.2309	28.4852	28.3322	28.1585	27.5438	NA	27.8984	28.0129	27.5269	27.3282	-0.712158	0.00060245	0.610406
60S ribosomal protein L36 (Large ribosomal subunit protein eL36)	RL36	Q9Y3U8	31.1397	31.0408	31.3952	31.4313	30.9826	30.7771	30.593	30.6498	30.9287	30.8611	29.8968	29.5222	-0.719165	0.00807118	0.607449
Pirin (EC 1.13.11.24) (Probable quercetin 2,3-dioxygenase PIR) (Probable quercetinase)	PIR	O00625	29.8044	30.1616	29.3945	29.5212	28.9925	29.2442	29.0737	29.1946	28.7578	28.7797	28.3627	28.5572	-0.732102	0.00245754	0.602026
Glucose-6-phosphate 1-dehydrogenase (G6PD) (EC 1.1.1.49)	G6PD	P11413	30.8098	30.7099	30.7933	30.6673	30.7238	30.387	30.2269	29.8967	30.2209	30.3557	29.4517	29.4915	-0.74128	0.000576315	0.598208
BH3-interacting domain death agonist (p22 BID) (BID) [Cleaved into: BH3-interacting domain death agonist p15 (p15 BID); BH3-interacting domain death agonist p13 (p13 BID); BH3-interacting domain death agonist p11 (p11 BID)]	BID	P55957	27.7213	27.7887	28.2366	28.428	27.899	27.4397	27.2677	27.4893	27.102	27.3808	27.1966	26.3131	-0.793956	0.00206536	0.57676
Actin-related protein 2/3 complex subunit 3 (Arp2/3 complex 21 kDa subunit) (p21-ARC)	ARPC3	O15145	29.0789	29.7959	29.1317	29.1635	29.8241	29.5726	28.2277	28.1971	29.2582	29.3744	28.2006	28.538	-0.795089	0.00536588	0.576308
Translocator protein (Mitochondrial benzodiazepine receptor) (PKBS) (Peripheral-type benzodiazepine receptor) (PBR)	TSPO	P30536	28.5808	27.5758	28.7555	27.4549	29.3001	27.5912	27.6129	27.2143	27.0817	26.7392	27.524	28.2584	-0.804631	0.0330268	0.572508
Sterol carrier protein 2 (SCP-2) (Acetyl-CoA C-myristoyltransferase) (EC 2.3.1.155) (Non-specific lipid-transfer protein) (NSL-TP) (Propanoyl-CoA C-acyltransferase) (EC 2.3.1.176) (SCP-2/3-oxoacyl-CoA thiolase) (SCP-2/thiolase) (EC 2.3.1.16) (SCP-chi) (SCPX) (Sterol carrier protein X) (SCP-X) (Straight-chain acyl-CoA oxidase) (SCOX)	SCP2	P22307	28.0593	29.7367	28.8646	29.071	28.8216	29.0301	28.199	28.7485	28.1779	28.0924	27.7434	27.7129	-0.818213	0.00501234	0.567144
Regulation of nuclear pre-mRNA domain-containing protein 1B (Cell cycle-related and expression-elevated protein in tumor)	RPR1B	Q9NQG5	27.66	27.6672	27.4004	27.1877	27.7638	27.1273	26.5708	26.9045	26.9284	25.5298	26.6948	26.8902	-0.881312	0.00164712	0.542874
Proteasome activator complex subunit 2 (11S regulator complex subunit beta) (REG-beta) (Activator of multicatalytic protease subunit 2) (Proteasome activator 28 subunit beta) (PA28b) (PA28beta)	PSME2	Q9UL46	28.2042	28.7123	28.1608	28.1462	28.8925	28.4182	27.2654	27.5336	27.652	28.021	27.3204	27.0569	-0.947487	0.000130621	0.518535
ATPase GET3 (EC 3.6.-.-) (Arsenical pump-driving ATPase) (Arsenite-stimulated ATPase) (Guided entry of tail-anchored proteins factor 3, ATPase) (Transmembrane domain recognition complex 40 kDa ATPase subunit) (hARSA-I) (hASNA-I)	GET3	O43681	28.7154	27.3867	28.0149	27.1926	29.043	27.7013	27.5746	25.477	26.8886	26.6734	27.877	27.6802	-0.980548	0.0348584	0.506787
28S ribosomal protein S27, mitochondrial (MRP-S27) (S27mt) (Mitochondrial ribosomal protein S27) (Mitochondrial small ribosomal subunit protein mS27)	RT27	Q92552	25.9052	26.0246	25.4096	25.7405	27.1311	26.2297	25.8458	25.5999	24.6067	23.7716	NA	25.2692	-1.05484	0.0157211	0.481352
Prostaglandin reductase 1 (PRG-1) (15-oxoprostaglandin 13-reductase) (EC 1.3.1.48) (Dithiolethione-inducible gene 1 protein) (D3T-inducible gene 1 protein) (DIG-1) (Leukotriene B4 12-hydroxydehydrogenase) (NAD(P)H-dependent alkenal/one oxidoreductase) (EC 1.3.1.74)	PTGR1	Q14914	29.5287	29.3672	28.7658	28.2477	29.5493	29.8453	27.3664	27.3267	29.0626	29.0661	27.8843	27.9112	-1.11447	0.00785033	0.461861
Costars family protein ABRACL (ABRA C-terminal-like protein)	ABRAL	Q9P1F3	28.9046	29.6617	27.5521	27.8319	28.407	30.3933	27.643	26.254	28.247	27.6197	27.7674	28.4468	-1.12877	0.0343557	0.457306
